# Supplementary material for: Neutrophil extracellular traps and their histones promote Th17 cell differentiation directly via TLR2
Source: Nat Commun. 2022 Jan 26;13:528. doi: 10.1038/s41467-022-28172-4 (PMC8792063; doi:10.1038/s41467-022-28172-4)
Supplement: Supplementary file 3 — Source data [file 41467_2022_28172_MOESM3_ESM.xlsx]

## Sheet: Figure 1b
Figure 1b
	MCBD	NET
	14	30
	17	33.5
	17.9	26.9

## Sheet: Figure 1c
Figure 1c
		MCDB						NET
	+PBS	0.888889	1	1.11111	0.858896	1.04295	1.09816	1.00966	1.35749	1.35266	1.84049	2.05522	1.65031
	+mCBS	0.89441	1.11335	0.992236				0.982919	1.03882	1.10404

## Sheet: Figure 1e
Figure 1e
	0ug	5ug	10ug	20ug
	8.44	14	17.4	18.6
	9.11	11.2	17.3	19.8
		16	15.7	14.8
		12.4

## Sheet: Figure 1f
Figure 1f
		0ug			10ug
	+PBS	0.941176	1.47059	0.588235	3.31169	2.45454	2.02597
	+mCBS	1.01299	1.16883	0.818182	1.38235	1.29412	0.911765

## Sheet: Figure 2c
Figure 2c
		aCD3 PBS				aCD3 histone					UT
	Blood	14.1	9.12	5.29	6.35	11.8	16.7	19	16.5	12.2	4.08	5.96	21.1
	mLN	13.8	13.5	15.1	17.6	15.2	12.2	15.4	12.8	16.2	21.5	17.9	13.3
	SPL	7.28	6.14	6.89	6.41	6.11	6.41	7.37	8.08	7.79	5.77	7.37	6.24

## Sheet: Figure 2d
Figure 2d
		aCD3 PBS				aCD3 histone					UT
	Blood	19.4	19.8	12.1	16.5	22.4	20	10.1	8.93	7.59	10.3	19	15.2
	mLN	1.61	6.02	2.11		1.46	3.18	2.34			5.38		2.74
	SPL	16	11.1	10.9	21.1	17.6	17.5	15.2	11.1	11.6	15.9	19.6	13.6

## Sheet: Figure 2e
Figure 2e
		aCD3 PBS				aCD3 histone					UT
	Blood	7.15	4.31	4.15	4.45	4.75	5.47	5.24	4.68	6.09	3.74	3.37	3.31
	mLN	10.8	7.01	10.5	7.05	9.74	9.89	7.96	7.82	9.66	7.5	9.64	7.54
	SPL	7.56	6.72	6.12	6.17	6.8	7.1	6.89	7.57	6.94	4.9	5.72	4.26

## Sheet: Figure 2f
Figure 2f
		aCD3 PBS				aCD3 histone					UT
	Blood	5.8	7.45	6.98	3.82	17.4	6.68	12.5	13.1	12.8	5.75	4.67	4.87
	mLN	0.18	0.28	0.28		0.24	0.22	0.47			1.41		0.42
	SPL	2.52	4.36	3.11	4.91	0.73	1.91	1.37	1.55	3.06	1.94	2.57	1.93

## Sheet: Figure 3a 
Figure 3a
		-CD28																		+CD28
		CD69					CD25					CD44					CD62L			CD69					CD25					CD44					CD62L
	0ug	1.19094	0.809065	1.38558	0.981177	1.02002	1.1728	0.827202	1.52218	1.01806	0.981045	1.08235	0.917647	1.70966	1.02798	0.989651	0.996292	1.00371	1.51786	1.56394	1.37667	1	1.43604	1.35152	1.44627	1.34124	1	1.46124	1.2708	1.4874	1.4	1	1.36527	1.22959	1.06551	1.0309	1
	5ug	1.42268	1.13726	1.84909	1.06774	1.07793	1.74492	1.45644	2.3902	1.46053	1.40464	1.47227	1.20672	1.89782	1.24492	1.16213	0.810878	0.763906	1.40179	2.23805	2.07668	1.52701	1.53291	1.45918	2.39255	2.37706	1.78813	1.97312	1.82469	2.07563	2.10252	1.3177	1.62591	1.48026	0.845488	0.815822	0.946429
	10ug	1.40871	1.13487	1.96186	0.910203	0.960916	1.62827	1.37851	2.41514	1.54062	1.46089	1.38655	1.26555	1.91736	1.29322	1.24185	0.800989	0.7911	1.16964	2.137	2.00204	1.58303	1.49706	1.45606	2.02565	2.20281	1.82653	1.99875	1.99519	2.13277	2.2084	1.28978	1.7248	1.61671	0.924598	0.815822	0.804464

## Sheet: Figure 3c
Figure 3c
		Th1				Th17				Treg
	0ug	0.926554	1.07345	0.498141	1.50186	0.961823	1.03818	0.916364	1.08364	1.05056	0.949438	1.0574	0.942598
	5ug	0.841808	0.980226	0.947212	1.3368	1.56505	1.41311	1.27636	1.24364	1.08989	1.09551	1.01208	1.22961
	10ug	1.16667	0.971751	0.521933	0.913011	1.97721	1.78917	1.56		1.03371	1.10112	1.1994	1.1722

[truncated: 34 more sheets: Figure 3e, Figure 3f, Figure 3h, Figure 3i, Figure 4a, Figure 4b, Figure 4d, Figure 5b, Figure 5d, Figure 5e, Figure 5f, Figure 5g, Figure 6b, Figure 6c, Figure 6e, Supplementary Figure 1a, Supplementary Figure 1b, Supplementary Figure 1d, Supplementary Figure 2a, Supplementary Figure 2b …]
